# Supplementary material for: On Prototropy and Bond Length Alternation in Neutral and Ionized Pyrimidine Bases and Their Model Azines in Vacuo
Source: Molecules. 2023 Oct 26;28(21):7282. doi: 10.3390/molecules28217282 (PMC10648772; doi:10.3390/molecules28217282)
Supplement: Supplementary file 1 [file molecules-28-07282-s001.zip]

Archive with 1 entries (1 files):
- molecules-2657997-supplementary.pdf
